# Supplementary material for: Doxorubicin Induces Bone Loss by Increasing Autophagy through a Mitochondrial ROS/TRPML1/TFEB Axis in Osteoclasts
Source: Antioxidants (Basel). 2022 Jul 28;11(8):1476. doi: 10.3390/antiox11081476 (PMC9404930; doi:10.3390/antiox11081476)
Supplement: Supplementary file 1 [file antioxidants-11-01476-s001.zip]

Archive with 1 entries (1 files):
- antioxidants-1793655-supplementary.pdf
